# Supplementary material for: Salivary Diagnostic for Monitoring Strenuous Exercise—A Pilot Study in a Cohort of Male Ultramarathon Runners
Source: Int J Environ Res Public Health. 2022 Dec 1;19(23):16110. doi: 10.3390/ijerph192316110 (PMC9737684; doi:10.3390/ijerph192316110)
Supplement: Supplementary file 1 [file ijerph-19-16110-s001.zip]

Archive with 1 entries (1 files):
- ijerph-2010913-supplementary.pdf
